# Supplementary material for: Impact of Physico-Chemical Properties of Cellulose Nanocrystal/Silver Nanoparticle Hybrid Suspensions on Their Biocidal and Toxicological Effects
Source: Nanomaterials (Basel). 2021 Jul 20;11(7):1862. doi: 10.3390/nano11071862 (PMC8308223; doi:10.3390/nano11071862)
Supplement: Supplementary file 1 [file nanomaterials-11-01862-s001.zip]

Archive with 1 entries (1 files):
- nanomaterials-1282676-supplementary.pdf
